# Supplementary material for: Investigating Blood Biomarkers That Can Facilitate the Diagnosis of Meningitis—A Systematic Literature Review
Source: Int J Mol Sci. 2025 Feb 8;26(4):1427. doi: 10.3390/ijms26041427 (PMC11855063; doi:10.3390/ijms26041427)
Supplement: Supplementary file 1 [file ijms-26-01427-s001.zip]

Archive with 1 entries (1 files):
- ijms-3454673-supplementary.pdf
